# Supplementary material for: Cas9-induced single cut enables highly efficient and template-free repair of a muscular dystrophy causing founder mutation
Source: Mol Ther Nucleic Acids. 2023 Feb 5;31:494–511. doi: 10.1016/j.omtn.2023.02.005 (PMC9972404; doi:10.1016/j.omtn.2023.02.005)
Supplement: Table S2. Off-targets predicted by CRISPOR (see excel table) [file mmc2.xlsx]

## Sheet: Tabelle1
Top off-target sites	Strand	Position	MM (with PAM)	Gene	Location
AGTTGATTTTTGTACGTGGT GGG	-	chrX	2 (3)	TEX11	Intron
ATTTGATTGTTGTACATGGC AAG	+	chr1	2 (3)	HIAT1	Intron
AGTTGTTTGTAGTACGTGGA GGG	-	chr12	3 (4)	HPD	Exon
AGTTGATTGTTGAACAAAGC AGG	+	chr10	4 (4)	MCU	Intron
AGTTGATTTTTATACATGGA GGG	+	chr5	4 (5)	MAST4	Intron
AGTTGCTTGTTTTACATGGC TGG	+	chrX	3 (4)	FGF13	Intron
AGGTGACTGATGTACGTGGA AGG	-	chr19	4 (4)	TSHZ3	Exon
ACTTGACTGTTGTAAGTGTC AGG	-	chr17	4 (4)	NF1	Exon
AATTGAATGTTTTAAGTGGC AGG	-	chr2	4 (4)	NYAP2	Intron
AGTTGCTTGATGTAAGTGAC CGG	+	chr3	4 (5)	CNTN4	Intron
AGTTAATTTTTGTATATGGC TGG	+	chr15	4 (5)	SPRED1	Intron
ATTTGATTTTTGTATATGGC AGG	-	chrX	4 (4)	RNF128	Intron
ATTTGATTTTTGTATATGGC AGG	+	chr7	4 (4)	SUN3	Intron
AGTTCAGGGTTGTATGTGGC TGG	+	chr5	4 (5)	NR2F1-AS1	Intron
TTTTGATTGTTCTATGTGGC CGG	+	chrX	3 (4)	CHIC1	Intron
AGTTGATTTTTGCAGGTGGC AGG	-	chr1	3 (3)	ST6GALNAC3	Intron
AGCTGATGGTTGTACATGGG AGG	+	chr18	4 (4)	L3MBTL4	Intron
AGTTGATTTTTGTGTATGGC AGG	+	chr18	4 (4)	FBXO15	Intron
AGTTGATTTTTGTATATGGT AGG	+	chr2	4 (4)	ACOXL	Intron
AGTTGATTTTTGTATATGGT AGG	+	chr11	4 (4)	PRMT3	Intron
ATTAGATTATTGTAGGTGGC TGG	+	chr1	4 (5)	AKT3	Intron
AGTTGATTTTTGTATGTGGCAAG	+	chr10	2 (3)	CYP2C19	Intron
AGTTGATTTTTGTATGTGGCAAG	+	chr18	2 (3)	DCC	Intron
ATTTGATTGTTGTATGTGTT TGG	+	chr5	4 (5)	TBC1D9B	Intron
AGCTGATTGTATTATGTGGC AGG	-	chr9	4 (4)	MUPP	Intron
ATTTTATTTTTGTATGTGGC AGG	+	chr22	4 (4)	CECR2	Intron
ATTTGATTGTGGTTGGTGGC TGG	-	chr3	4 (5)	COL6A6	Intron
TGTTGGTTGGTGTACTTGGCTGG	-	chr11	4 (4)	USP2-AS1	Intron
AGGTAATTGTTGTATTTGGC AGG	+	chr9	4 (4)	BRINP1	Intron
AGTTGATGGCTGTACTGGGC TGG	+	chr7	4 (5)	MAD1L1	Intron
AGTTGTTTGTTGTTTTTGGC AGG	+	chr3	4 (4)	NR2C2	Intron
AGTTGTTTCATGTACTTGGC TGG	+	chr17	4 (5)	SSH2	Intron
