# Supplementary material for: Cas9-induced single cut enables highly efficient and template-free repair of a muscular dystrophy causing founder mutation
Source: Mol Ther Nucleic Acids. 2023 Feb 5;31:494–511. doi: 10.1016/j.omtn.2023.02.005 (PMC9972404; doi:10.1016/j.omtn.2023.02.005)
Supplement: Table S3. Off-targets predicted by CrispRGold (see excel table) [file mmc3.xlsx]

## Sheet: Tabelle1
Top off-target sites	Strand	Position	MM (with PAM)	Risk	Gene	Location
GTTTAT-GTTGTACGTGGC TGG	+	chr22	2 (3)	high	OSBP2	Intron
AGTTGATTTTTGTACGTGGT GGG	-	chrX	2 (3)	high	TEX11	Intron
GGTG-TTGCTGTACGTGGC TGG	-	chr4	3 (4)	low	SYNPO2	Intron
GTTG-TTGTTGTACATAGC AGG	+	chr3	3 (3)	low	LOC105374164	Intron
AGTTGATTTTTGTACATGGT GGG	+	chr19	3 (4)	low	LILRB1	Intron
ATTTGATTTTTGTATGTGGC AGG	-	chr12	3 (3)	low	LOC105369717	Intron
	+	chr19	2 (2)	low	Intergenic	Intergenic
	-	chr9	4 (4)	low	Intergenic	Intergenic
TTTTGATTGTTGTAAATGGC AAG	+	chr1	2 (3)	low	MFSD14A	Intron
AGTTGCTTGTTTTACATGGC TGG	-	chrX	3 (4)	low	FGF13	Intron
TTTTGATTGTTCTATGTGGC CGG	+	chrX	3 (4)	low	CHIC1	Intron
AGGTGATTGTTGTACGTGGG GGG	+	chrX	2 (3)	low	NHS	Intron
AGTTGATTTTTGCAGGTGGC AGG	-	chr1	3 (3)	low	ST6GALNAC3	Intron
TTTGATTGTTGT-CGTGGC AGG	+	chr13	2 (2)	low	LOC105370114	Intron
AGTTGATTGTGGTACATGCC AGG	+	chr1	3 (3)	low	LOC107985037	Intron
TTTTGATTGTTGAAGGTGGC AGG	+	chr4	3 (3)	low	FAM47E	Intron
TGTTTGGTTTGTTGTACTTGGC TGG	-	chr9	3 (4)	low	CAAP1	Intron
TGTTGGTTGGTGTACTTGGC TGG	-	chr11	3 (4)	low	USP2-AS1	Intron
	-	chr3	4 (4)	low	Intergenic	Intergenic
AGTTGATTGTGGTACATGCC AGG	+	chr7	2 (2)	low	LOC107986712	Intron
ATTTGATTGTTGTATGTGGC AAG	-	chr1	2 (3)	low	AGBL4	Intron
ATTTGATTTTTGTATATGGC AAG	-	chr6	4 (5)	low	MAP7	Intron
MM = mismatch
