# Supplementary material for: Cas9-induced single cut enables highly efficient and template-free repair of a muscular dystrophy causing founder mutation
Source: Mol Ther Nucleic Acids. 2023 Feb 5;31:494–511. doi: 10.1016/j.omtn.2023.02.005 (PMC9972404; doi:10.1016/j.omtn.2023.02.005)
Supplement: Table S6. Primer used in the study (see excel table) [file mmc4.xlsx]

## Sheet: Tabelle1
Oligo	Name	Sequence 5’ > 3’	Purpose
oSS41	CAPN3_550delA_#2_fwd	aaccagttgattgttgtacggtttt	Cloning of sgRNA#2
oSS42	CAPN3_550delA_#2_rev	cgtacaacaatcaactggttggtgt
oSS43	CAPN3_550delA_#3_fwd	agttgattgttgtacgtggcgtttt	Cloning of sgRNA#1
oSS44	CAPN3_550delA_#3_rev	gccacgtacaacaatcaactggtgt
oSS61	CAPN3_550delA_genotype_fwd_new	gtaactcacttccagctctc	Genotyping CAPN3 c.550delA for Sanger and amplicon sequencing
oSS62	CAPN3_550delA_genotype_rev_new	gttagagctgttgttgcctg
oSS148	CAPN3_550delA_genotype_fwd_new3	gatgcagagtccaggaaatg
oSS329	CAPN3_ex4_qPCR-fwd1	aactacgcagggatcttcca	RT-qPCR
oSS330	CAPN3_ex4_qPCR-rev1	aggaaccatggagcttagca
oSS300	HPD_fwd	gtgctcaaggcaggcacatg	Amplicon sequencing for Off-target analysis
oSS301	HPD_rev	gaacttcctgcactgactatc
oSS307	FGF13_rev	caagaggcctctaggcttgg
oSS309	HIAT1_rev	ggaggaatcacattacttcac
oSS311	TEX11_rev	gaatacagctggatggttc
oSS312	TSHZ3_fwd	gatcctccaggcccagtttg
oSS323	FGF13_4_rev1	gagtacactaaagatgatgc
oSS339	TEX11_fwd_new	cattttctgatcatcaggg
oSS340	SYNOP2_fwd	gaatgctgtaacccttttcc
oSS341	SYNOP2_rev	cacagattacttacggtttg
oSS342	LOC105374164_fwd	ctcttatgattcacttaatagg
oSS343	LOC105374164_rev	gctttacccaaagatgaattg
oSS349	MFSD14A_rev	gcttggaggaatcacattac
oSS350	LOC105374690_fwd	gtttgacataatcccatttgcc
oSS351	LOC105374690_rev	gctggagacatcccactacc
oSS352	CHIC1_fwd	gaaattggcgagctggcctttc
oSS360	LOC107985037_fwd	ggcctgttctctgtccttgc
oSS361	LOC107985037_rev	ctatgtatcaggctttatgc
oSS366	USP2-AS1_fwd	gtcccagcttggggagcagc
oSS367	USP2-AS1_rev	gttcacagcactgtgtagcttc
oSS368	LOC107986712_fwd	ggaagactgtcattgaacag
oSS369	LOC107986712_rev	gaatagacttcattcaaccc
oSS372	MAP7_fwd	gccaccatgcccagctaattg
oSS373	MAP7_rev	gaggaatcacattacttgac
oSS420	LOC105369717_fwd_2	ctgtgcttgtgggatattac
oSS421	LOC105370114_rev	ggccaagaatagccaaagc
oSS422	MFSD14A_fwd_2	ctgttcagactaatgtcctag
oSS426	OSBP2_fwd_2	gtgccttgttttcacttgc
oSS427	OSBP2_rev_2	cagtacagtcaagtgagcc
oSS431	TSHZ3_rev_2	gcaaaggtccgattgcaaag
oSS432	CHIC1_rev_2	gcccaatgggggagtcactc
oSS433	FGF13_3mm_fwd2	gaggccattgtctccaaac
oSS434	FGF13_4mm_fwd2	catcttcttttctgaggcc
oSS435	HPD1_fwd2	gaagaggccacacagcatcc
oSS438	HIAT1_fwd2	gtacagtagtgtactccagc
oSS439	NF1_fwd2	ccaagatcaccatagcatgag
oSS444	ST6GALNAC3_rev_2	ggttgagattaggacagacc
oSS445	ST6GALNAC3_rev_3	gttgacacagtacatctcaac
oSS508	GAPDH_fwd_1	atcatccctgcctctactgg	RT-qPCR
oSS509	GAPDH_rev_1	cctgcttcaccaccttcttg
